# Supplementary material for: Selective oxidative protection leads to tissue topological changes orchestrated by macrophage during ulcerative colitis
Source: Nat Commun. 2023 Jun 21;14:3675. doi: 10.1038/s41467-023-39173-2 (PMC10284839; doi:10.1038/s41467-023-39173-2)
Supplement: Supplementary file 4 — Source Data [file 41467_2023_39173_MOESM4_ESM.xlsx]

## Sheet: Figure 2
Fig. 2c, e, g, h		p-value	Normal																			UC
	Gata3+CD8+TCells	0.025	0	0	0	0	0	4	4	4	4	8	0	136	0	0	0	4	0	0	4	0.5	6.5	0.4	1.3	0.5	8	0	0	1.3	0.1	0	70	14	0.7	0.1	0.9	3.8	0.3	15.6	0.4	19.8	0	4	40	8	36	132	0
	InfiltratingMacrophages/TNFa+TCells	8.3e−05	0	0	0	0	0	0	20	0	4	0	0	0	0	0	0	16	0	0	0	7.5	15.5	44.6	3.5	0.7	16	0	0	1.6	2.1	24	0.3	0.9	1.2	66	2.2	51.1	13.4	0.2	160.2	0.3	28	68	540	0	0	20	0
	ResidentMacrophages	0.027	736	672	872	224	78.4	352	72	408	484	136	200	652	920	524	172	360	768	964	472	43.9	15.9	12.4	5.2	16	264	136	2496	118.6	90.4	148	12.2	119.4	24.1	22.5	4.3	6.5	3.9	40.6	9.7	120.2	196	908	892	672	808	1432	1868
	Epithelials	0.12	0	0	0	0	0	0	0	0	0	0	0	0	0	0	0	0	0	0	0	0	0	0	0	0	0	0	0	0	0	0	0	0	0	0.1	0	0.2	0	0	27.9	0	0	0	0	0	0	0	0
Fig. 2d	Epithelial cell %		Immune cell %			P value
	Normal	UC	Normal	UC		Normal vs UC for Epithelial cell %
	86.2	38.7	5.81	41.5		0.0078
	83.1	21	10.9	48.3		Normal vs UC for immune cell %
	78.5	14.8	10	41.4		0.0078
	76.7	13.1	23	72
	75.6	7.86	12.9	54
	74.9	4.55	22.4	82.2
	73.1	1.7	19.4	93
	69.2	0.98	23.1	12.7
	65.9		27.3
	65.7		30.7
	61.1		30.2
Fig. 2f	T cell %		B cell %		CD4+ T %		CD8+ T %			P value
	Normal	UC	Normal	UC	Normal	UC	Normal	UC		Normal vs UC for T cell %
	3.46	6.45	1.05	16.3	0.46	15.8	2.29	4.41		0.0078
	3.47	22.3	0.43	11	2.1	20.7	1.33	3.44		Normal vs UC for B cell %
	3.26	26	0.61	23.3	0.093	6.2	3.03	2.95		0.0078
	8.27	8.51	6.8	22.6	1.81	15.1	4.8	2.28		Normal vs UC for CD4+ T %
	5.63	24.5	0.88	27.2	0.32	15.3	5.12	8.37		0.0078
	6.13	25.8	1	4.77	4.42	12	1.43	6.24		Normal vs UC for CD8+ T %
	4.48	3.33	0.12	17.3	1.85	3.66	2.5	3.92		0.0078
	6.03	20.4	0.72	6.32	4.12	4.14	1.71	1.77
	7.65		2.89		4.19		3.39
	10.6		0.18		7.11		3.24
	7.18		7.87		4.05		3.08
Fig. 2i	Resident Mφ %		Infiltrating Mφ %			P value
	Normal	UC	Normal	UC		Normal vs UC for Resident Mφ %
	3.24	0.52	0.46	2.47		0.0078
	2.47	0.47	0.72	0.96		Normal vs UC for Infiltrating Mφ %
	3.82	0.48	0.12	2.8		0.0078
	3.15	0.71	0.84	3.11
	6.91	1.4	0.28	1.36
	13.5	0.35	0.54	2.85
	9.62	0.98	0.58	4.55
	7.03	0.55	0.67	2.67
	10.7		0.48
	14.3		0.55
	0.42		0.72
[truncated: 5 more columns]

## Sheet: Figure 3
	weight / initial weight													P value
Fig. 3a		ctrl					3%DSS							D10 ctrl vs 3%DSS
	D1	1	1	1	1	1	1	1	1	1	1			<0.0001
	D2	1.001	1.009	1.014	0.992	0.988	1.007	1	1.009	1.024	0.997
	D3	1.021	1.019	1	1.007	0.989	1.031	0.994	1.029	1.039	0.992
	D4	1.022	1.037	1.009	1.005	1.016	1.033	0.98	1.032	1.016	0.981
	D5	1.045	1.025	1.021	1.025	1.014	1.026	0.986	1.009	1.002	0.994
	D6	1.043	1.042	1.012	1.014	0.988	1.009	0.976	0.985	0.999	0.961
	D7	1.059	1.037	1.026	1.032	1.009	0.948	0.984	0.929	0.969	0.942
	D8	1.055	1.059	1.03	1.019	1.025	0.953	0.994	0.927	0.96	0.928
	D9	1.087	1.078	1.057	1.047	1.053	0.956	0.966	0.919	0.964	0.915
	D10	1.066	1.06	1.06	1.022	1.027	0.96	0.954	0.922	0.954	0.904
Fig. 3d			neutro	Ly6G-	FrI	percentage	MHCIIhi	percentage	FrII	percentage	P1	percentage	P2	percentage	P3	percentage
	Day 0		2.02	97.4	13.3	12.9542	73.2	9.48247	60.7	59.1218	5.63	3.32856	17.7	10.4646	24.5	14.4848
	Day 0		1.77	97.7	22	21.494	83.9	18.0335	50.8	49.6316	9.42	4.6753	22.1	10.9686	26.2	13.0035
	Day 0		2.01	97.6	15.1	14.7376	85.8	12.6449	64.3	62.7568	8.67	5.44101	13.2	8.2839	26.7	16.7561
	Day 0		2.39	97.2	14.4	13.9968	86.3	12.0792	63.9	62.1108	8.45	5.24836	21.2	13.1675	21.6	13.4159
	Day 9	1.5%	15.4	82	9.77	8.0114	83.7	6.70554	80.3	65.846	20.7	13.6301	37.3	24.5606	12.9	8.49413
	Day 9	1.5%	34.2	64.7	5.79	3.74613	83.5	3.12802	83.9	54.2833	22.7	12.3223	30.4	16.5021	10.4	5.64546
	Day 9	1.5%	33.7	65.7	3.55	2.33235	91.8	2.1411	78.9	51.8373	15.8	8.19029	34.7	17.9875	8.69	4.50466
	Day 9	1.5%	28.5	70.6	2.5	1.765	87.9	1.55143	80.7	56.9742	17.7	10.0844	43.6	24.8408	8.38	4.77444
	Day 9	3%	58.6	40.6	4.19	1.70114	67	1.13976	75.6	30.6936	45.6	13.9963	16.3	5.00306	6.48	1.98895
	Day 9	3%	22.3	77.4	3.5	2.709	81.3	2.20242	79	61.146	24.8	15.1642	39.7	24.275	7.72	4.72047
	Day 9	3%	35	64.3	6.45	4.14735	80.2	3.32617	72.8	46.8104	29.1	13.6218	26.8	12.5452	7.44	3.48269
	Day 9	3%	27.6	72	8.11	5.8392	80.8	4.71807	71.5	51.48	27.6	14.2085	30.8	15.8558	6.36	3.27413
	Day 14	1.5%	29.4	70.2	31.4	22.0428	93.1	20.5218	49	34.398	13.5	4.64373	19.8	6.8108	22.2	7.63636
	Day 14	1.5%	26	73.6	30	22.08	91.7	20.2474	51.2	37.6832	11.4	4.29588	22	8.2903	22	8.2903
	Day 14	1.5%	23.9	75.4	20.7	15.6078	93.6	14.6089	59.5	44.863	12.7	5.6976	15.9	7.13322	15.6	6.99863
	Day 14	1.5%	10.2	88.9	21.3	18.9357	90.8	17.1936	59.2	52.6288	7.75	4.07873	23.7	12.473	18.4	9.6837
	Day 14	3%	37.1	62.6	13.3	8.3258	91.3	7.60146	71.9	45.0094	26.3	11.8375	34	15.3032	10.7	4.81601
	Day 14	3%	48.8	50.7	18.6	9.4302	92.1	8.68521	62.9	31.8903	27.6	8.80172	24.7	7.8769	14.9	4.75165
	Day 14	3%	53	46.5	14.4	6.696	88.7	5.93935	72.2	33.573	36.5	12.2541	25.1	8.42682	9.61	3.22637
	Day 14	3%	42	57.8	9.22	5.32916	91.4	4.87085	74.4	43.0032	37.3	16.0402	28.2	12.1269	10.2	4.38633
	Day 14	3%	42.9	56.5	6.56	3.7064	86.4	3.20233	78.8	44.522	37.2	16.5622	26.6	11.8429	6.58	2.92955
	Day 21	1.5%	15.1	83	16.9	14.027	87.8	12.3157	66.5	55.195	11	6.07145	21.9	12.0877	14.6	8.05847
	Day 21	1.5%	3.14	94.7	16	15.152	81.7	12.3792	65.6	62.1232	3.04	1.88855	11.7	7.26841	17.7	10.9958
	Day 21	1.5%	18.3	78.4	26.2	20.5408	87	17.8705	53.6	42.0224	15.5	6.51347	17.4	7.3119	16	6.72358
	Day 21	3%	38	58.7	15.7	9.2159	92.1	8.48784	63.4	37.2158	13.3	4.9497	24.2	9.00622	15.8	5.8801
	Day 21	3%	41.1	55.9	14.8	8.2732	94	7.77681	63.4	35.4406	23	8.15134	33.1	11.7308	14.1	4.99712
	Day 21	3%	34.5	63.8	19.2	12.2496	85.6	10.4857	55.1	35.1538	23	8.08537	27.7	9.7376	15.1	5.30822
	Day 28	1.5%	5.12	93.7	31.7	29.7029	87.9	26.1088	53.5	50.1295	7.26	3.6394	21.5	10.7778	29.2	14.6378
	Day 28	1.5%	7.45	91.5	20.6	18.849	89.7	16.9076	67.2	61.488	5.24	3.22197	18.4	11.3138	14.6	8.97725
	Day 28	1.5%	5.57	93.4	24	22.416	81.5	18.269	62.6	58.4684	7.91	4.62485	14.8	8.65332	21.5	12.5707
	Day 28	1.5%	3.89	94.3	18	16.974	90.1	15.2936	71.4	67.3302	9.59	6.45697	20	13.466	14.1	9.49356
	Day 28	3%	53.3	45.7	16.3	7.4491	93.9	6.9947	67.1	30.6647	20.5	6.28626	26.2	8.03415	15.2	4.66103
	Day 28	3%	33.7	65.7	27.5	18.0675	94.7	17.1099	56.1	36.8577	9.79	3.60837	20.8	7.6664	18.8	6.92925
	Day 28	3%	36.6	62.7	25.1	15.7377	95.4	15.0138	60.2	37.7454	11.9	4.4917	23.1	8.71919	18.2	6.86966
	Day 28	3%	30.2	69.4	21.3	14.7822	91.6	13.5405	68.2	47.3308	7.3	3.45515	15	7.09962	16.1	7.62026
	Day 35	1.5%	2.65	96.9	32.2	31.2018	85.8	26.7711	56.2	54.4578	5.53	3.01152	20.7	11.2728	23.6	12.852
	Day 35	1.5%	2.98	94.9	21.6	20.4984	86.9	17.8131	55.3	52.4797	9.01	4.72842	14.3	7.5046	19.9	10.4435
	Day 35	1.5%	5.04	94.3	20.5	19.3315	91.3	17.6497	65	61.295	6.26	3.83707	30.6	18.7563	27.5	16.8561
	Day 35	3%	4.9	94.4	34.8	32.8512	85.4	28.0549	53.2	50.2208	4.08	2.04901	15.1	7.58334	33.2	16.6733
	Day 35	3%	6.84	92.5	29.5	27.2875	88.5	24.1494	56.7	52.4475	8.4	4.40559	31	16.2587	21.5	11.2762
	Day 35	3%	25.3	73.6	15.9	11.7024	89.3	10.4502	64.7	47.6192	6.6	3.14287	14.1	6.71431	13.1	6.23812
Fig. 3e			total	normaliz	neutro	Number	MHCIIlo	Number	MHCIIhi	Number	P1	Number	P2	Number	P3	Number
	Day 0		541391	500000	962	888.452	1174	1084.24	4515	4169.81	1587	1465.67	4989	4607.58	6911	6382.63
	Day 0		504036	500000	828	821.37	804	797.562	8435	8367.46	2188	2170.48	5126	5084.95	6086	6037.27
	Day 0		357032	520000	975	1420.04	404	588.407	4915	7158.46	2141	3118.26	5360	7806.58	5471	7968.25
	Day 0		196836	500000	625	1587.62	476	1209.13	3921	9960.07	1689	4290.37	2575	6540.98	5208	13229.3
	Day 9	1.5%	984137	1000000	95423	96961.1	485	492.818	8741	8881.89	34314	34867.1	46013	46754.7	15773	16027.2
	Day 9	1.5%	1290450	1000000	35109	27206.8	710	550.196	10643	8247.51	28774	22297.6	51728	40085.2	17923	13889
	Day 9	1.5%	696059	800000	66287	76185.5	97	111.485	4211	4839.82	16137	18546.7	35412	40700	8859	10181.9
	Day 9	1.5%	957271	800000	97730	81673.8	118	98.6137	5324	4449.31	34706	29004.1	85355	71331.9	16394	13700.6
	Day 9	3%	1309164	1000000	162752	124318	1148	876.895	3197	2442.02	38835	29664	13897	10615.2	5523	4218.72
	Day 9	3%	878237	1000000	50195	57154.3	121	137.776	4945	5630.6	34023	38740.1	54548	62110.8	10611	12082.2
	Day 9	3%	147580	1000000	8249	55895.1	63	426.887	783	5305.6	3208	21737.4	2953	20009.5	820	5556.31
	Day 9	3%	590679	1000000	43889	74302.6	344	582.381	6828	11559.6	22617	38289.8	25284	42805	5217	8832.21
	Day 14	1.5%	1010303	1000000	60972	60350.2	1778	1759.87	42587	42152.7	9559	9461.52	14077	13933.4	15736	15575.5
	Day 14	1.5%	942081	1000000	37159	39443.5	1694	1798.15	28872	30647	6125	6501.56	11808	12534	11799	12524.4
	Day 14	1.5%	1357737	1000000	53978	39755.9	1192	877.931	33092	24372.9	12858	9470.17	16109	11864.6	15775	11618.6
	Day 14	1.5%	690501	1000000	8827	12783.5	423	612.599	14845	21498.9	3517	5093.4	10744	15559.7	8357	12102.8
	Day 14	3%	1394730	1300000	102534	95569.9	412	384.017	11901	11092.7	39257	36590.7	29653	27639	10677	9951.82
	Day 14	3%	1598265	1300000	116922	95102.3	523	425.399	8736	7105.71	45224	36784.4	32246	26228.3	7991	6499.74
	Day 14	3%	1385337	1300000	107164	100563	426	399.758	21862	20515.3	34069	31970.3	44122	41404.1	13910	13053.1
	Day 14	3%	1342922	1300000	196827	190536	1205	1166.49	35184	34059.5	35503	34368.3	31871	30852.4	19210	18596
	Day 14	3%	1448798	1300000	225861	202664	1193	1070.47	25370	22764.4	52134	46779.6	35897	32210.2	13736	12325.3
	Day 21	1.5%	1030960	1000000	20684	20062.9	1581	1533.52	18938	18369.3	8129	7884.88	15431	14967.6	8358	8107.01
	Day 21	1.5%	705438	1000000	2663	3774.96	1546	2191.55	12405	17584.8	1659	2351.73	5377	7622.21	7403	10494.2
	Day 21	1.5%	1110275	1000000	40380	36369.4	4234	3813.47	39240	35342.6	14354	12928.3	16146	14542.3	14829	13356.2
	Day 21	3%	987761	1000000	53584	54247.9	700	708.673	14295	14472.1	7415	7506.88	11652	11796.4	5094	5157.12
	Day 21	3%	1109799	1000000	95833	86351.7	551	496.486	22015	19836.9	17817	16054.3	26664	24026	8409	7577.05
	Day 21	3%	1168365	1000000	93692	80190.7	3483	2981.09	28471	24368.2	21973	18806.6	26459	22646.2	14458	12374.6
	Day 28	1.5%	901324	900000	5703	5694.62	2544	2540.26	29313	29269.9	4044	4038.06	12013	11995.4	16130	16106.3
	Day 28	1.5%	788497	900000	10749	12269	1251	1427.91	24408	27859.6	4648	5305.28	16346	18657.5	12965	14798.4
	Day 28	1.5%	400335	900000	3091	6948.93	1472	3309.23	10138	22791.4	2564	5764.17	4784	10755	6962	15651.4
	Day 28	1.5%	413442	900000	2834	6169.18	412	896.861	11129	24226.1	4706	10244.2	9812	21359.2	6914	15050.7
	Day 28	3%	1039873	1000000	137424	132155	1231	1183.8	18648	17933	17234	16573.2	22008	21164.1	12301	11829.3
	Day 28	3%	985682	1000000	77476	78601.4	987	1001.34	39562	40136.7	8298	8418.54	17611	17866.8	15969	16201
	Day 28	3%	1087401	1000000	77163	70960.9	653	600.514	31661	29116.2	9442	8683.09	18405	16925.7	14482	13318
	Day 28	3%	960415	1000000	79206	82470.6	1932	2011.63	35593	37060	9079	9453.21	18696	19466.6	19979	20802.5
	Day 35	1.5%	722211	800000	2253	2495.67	1682	1863.17	22916	25384.3	2568	2844.6	9610	10645.1	10998	12182.6
	Day 35	1.5%	966818	800000	5122	4238.23	536	443.517	18097	14974.5	3902	3228.74	19125	15825.1	17273	14292.7
	Day 35	1.5%	556840	800000	997	1432.37	431	619.208	5997	8615.76	1577	2265.64	2495	3584.51	3493	5018.32
	Day 35	3%	607884	800000	2813	3702.02	1395	1835.88	16190	21306.7	1177	1548.98	4367	5747.15	9621	12661.6
	Day 35	3%	656592	800000	7708	9391.52	906	1103.88	27257	33210.3	4973	6059.17	18350	22357.9	12695	15467.7
	Day 35	3%	530306	800000	18432	27805.8	391	589.848	7565	11412.3	2305	3477.24	4926	7431.18	4569	6892.62
Fig. 3f	8		Ly6C+ MHC II+ %			P value
	WT	CCR2 KO	WT	CCR2 KO		WT vs CCR2KO for Fr II %
	14.4	16.1	10.7	24.1		0.8215
	24.4	17.1	31.9	15.7		WT vs CCR2KO for Ly6C+ MHC II+ %
	19.9	31.2	28.6	26.7		0.2429
	30.9	12.4	36.1	14.2
	16.5	24.1	32.1	26

## Sheet: Figure 5
		P-value (Resident macrophage vs Infiltrating macrophage)	Resident Macrophage
Fig. 5e	HC, SOD1	0.061	1.08248	0	3.07552	0.972879	0	0	1.27285	1.99927	0	0	0	0	0	1.58509	0	0	1.45164	0	1.5955	0	0	3.03317	0	1.5437	0	1.14421	0	0	2.61669	0	1.22712	0	0	0	0	1.35128	0	1.9454	0	0	0	1.95661	0	0	0	0	1.96765
			Resident Macrophage
	HC, SOD2	1.1e-06	2.17565	0	0	0	0	0	2.87422	1.43314	2.89155	2.41752	0	1.86609	0	1.58509	2.76095	0	2.3805	0	3.47959	2.58868	0	0	0	2.12391	0	2.13887	0	0	0	0	1.22712	0	0	2.92388	0	3.4265	0	2.19669	2.10596	2.36667	0	1.95661	0	0	0	0	0
			Resident Macrophage
	UCSC, SOD1	0.00033	0	0	0	0	0	0	3.03505	0	0	2.68013	0	0	0	0	2.80505	0	0	0	0	2.24559	0	0	0	2.57647	0	0	0	0	0	0	0	0	0	0	2.98197	2.64418	2.41164	2.68013	0	0	0	0	0	2.44559	0	0	0
			Resident Macrophage
	UCSC, SOD2	4e-13	0	0	0	0	0	0	3.03505	2.91683	0	0	3.68474	2.25317	0	0	0	2.86854	0	0	0	0	0	4.1045	0	0	0	0	0	0	0	0	0	0	0	2.28982	0	0	0	0	0	0	0	0	2.74704	0	0	0	0
			Resident Macrophage
	UC, SOD1	0.59	1.63145	0	0	0	0	0	0	1.64122	0	0	0	0	2.90369	0	0	0	2.98375	0	0	2.71367	0	0	0	0	0	0	0	0	0	0	0	0.604662	0	0	0	0	0	0.868012	0	0	0	0	0	0	0	1.37854	3.42772
			Resident Macrophage
	UC, SOD2	<0.00000000000000022	3.00499	4.11482	0	0	2.35537	0	0	0	0	0	0	0	0	0	0	0	0	2.7931	0	0	0	0	0	0	1.98967	0	0	3.81794	0	0	0	2.71607	0	0	2.33912	0	0	0.868012	0	0	0	0	0	0	0	2.13094	0
Fig. 5h	Fluoresence intensit of ROS/FOV							P value
	Normal region			Inflammation region				Normal region vs Inflammation region
	14.836	46.28	29.446	67.369	76.028	61.496		0.019
Fig. 5i	CD169+ cells Number/FOV							P value
	Normal region			Inflammation region				Normal region vs Inflammation region
	106	98	109	26	50	48		0.0017
[truncated: 375 more columns]

## Sheet: Figure 6
Figure6 d		p-value (Normal vs UC)	Normal																			UC
	CN4	0.0021	0	0	0	0	0	0	0	0	0	0	0	0	0	0	0	0	0	0	0	0.0012826	0.0189107	0.188828	0.0219471	0	0	0	0	0	0	0	0	0	0	0.244868	0	0.113747	0.0272343	0	0.600287	0	0	0.00246609	0.235532	0	0	0	0
	CN5	0.044	0	0	0	0	0	0	0	0	0	0	0.221918	0.376947	0	0	0	0.0093633	0	0	0	0.13168	0.220121	0	0	0.528937	0.578859	0.333973	0.0129758	0	0	0.0929319	0.00571429	0	0	0	0	0	0	0.427283	0	0	0	0	0	0.157627	0	0.0629096	0.171598
	CN6	0.012	0	0	0	0	0	0	0	0	0	0	0	0	0.107345	0	0	0	0	0	0	0.238563	0.0393343	0	0.238604	0.0237192	0	0	0	0	0.0445808	0	0.075188	0.0462059	0.00659134	0	0	0.118329	0	0.00864337	0	0.00157356	0	0	0.0323015	0	0	0	0
	CN8	0.07	0	0	0	0	0	0.00152672	0	0	0	0	0.00273973	0	0	0	0	0	0	0	0	0	0	0	0	0	0	0	0	0	0	0	0.00781955	0	0	0.0653368	0.90815	0.386253	0	0.0270575	0	0.0298977	0	0.00369914	0	0.00169492	0.470474	0	0.0106509
	CN10	0.022	0	0	0	0	0	0	0	0	0	0	0	0	0	0	0	0	0	0	0	0	0	0.539732	0.534046	0	0	0	0	0	0	0	0	0	0	0.00231281	0	0	0	0	0	0	0	0	0.00807537	0	0.00968054	0	0
	CN14	0.0011	0.398827	0.431694	0.0504732	0.597701	0.483333	0.259542	0.0668103	0.862903	0.775701	0.432692	0.761644	0.313084	0.303202	0.381625	0.765043	0.481273	0.282732	0.301508	0.411765	0.38478	0.233737	0.0570417	0.195836	0.380455	0.177013	0.410749	0.41436	0.456243	0.581186	0.247382	0.0863158	0.0781367	0.0426868	0.127783	0.00970246	0.0280323	0.0343733	0.133784	0.0852224	0.355625	0.0313825	0.114673	0.0942127	0.586441	0.14424	0.353866	0.111243
[truncated: 5 more columns]

## Sheet: Figure 7
Fig. 7f	CD3+ T		CD19+ B			P value
	Ctrl	Ly6C+ MHC II+	Ctrl	Ly6C+ MHC II+		Ctrl vs Ly6C+ MHC II+ for CD3+ T
	14.4	16.1	10.7	24.1		0.0001
	24.4	17.1	31.9	15.7		Ctrl vs Ly6C+ MHC II+ for CD19+ B
	19.9	31.2	28.6	26.7		0.0009
	30.9	12.4	36.1	14.2
	16.5	24.1	32.1	26
